# Supplementary material for: Identification of a novel AGO2 variant causing LESKRES in a Chinese family with intellectual disability
Source: Front Genet. 2025 Jun 12;16:1598462. doi: 10.3389/fgene.2025.1598462 (PMC12198229; doi:10.3389/fgene.2025.1598462)
Supplement: Supplementary file 1 [file Table1.xlsx]

## Sheet: table S 1 
table S1 Clinical characteristics of individuals with AGO2 variants
HPO	Intellectual disability	Motor delay	Delayed ability to walk	Delayed speech and language development	Seizure	Epicanthus	Attention deficit/Hyperactivity	Gait disturbance	Abnormality of brain morphology	Open mouth	Abnormality of the lip	Hypotonia	Autistic behavior	Feeding difficulties in infancy	Upslanted palpebral fissures	Abnormal skeletal morphology	Abnormality of the teeth	Frontal bossing	Deeply set eyes	Abnormality of the skull	Myopia/Hypermetropia	Gastroesophageal reflux	Strabismus	Visual impairment	Abnormality of the nasal bridge	Abnormal heart morphology	Abnormal helix morphology	Abnormal pattern of respiration	Aggressive behavior	Hearing impairment	Other findings
HPO ID	HP:0001249	HP:0001270	HP:0031936	HP:0000750‌	HP:0001250	HP:0000286	HP:0000736/HP:0000752	HP:0001288	HP:0012443‌	HP:0000194	HP:0000219‌	HP:0001252	HP:0000729	HP:0008872	HP:0000582	HP:0011842	HP:0000164	HP:0002007	HP:0000490	HP:0000238	HP:0000545/HP:0000540	HP:0002020	HP:0000486	HP:0000505	HP:0000414	HP:0001627	HP:0011039	HP:0002793	HP:0000718	HP:0000365
Positive rate	100%(25/25)	100%(25/25)	100%(22/22)>15 months	100%(25/25)	67%(8/22)	64%(16/25)	63%(12/19)	59%(9/18)	53%(9/17)	52%(13/25)	48%(12/25)	48%(12/25)	45%(9/20)	45%(10/22)	40%(10/25)	39%(9/23)	39%(9/23)	36%(9/25)	36%(9/25)	36%(9/25)	32%(7/22)	30%(7/23)	28%(7/25)	28%(7/25)	28%(7/25)	27%(6/22)	24%(6/25)	22%(5/23)	19%(4/21)	8%(2/25)	-
case 1(p.Phe182del )*	yes	yes	not yet	yes	NA	yes	NA	NA	NA	no	no	yes	NA	yes	no	NA	NA	yes	no	no	no	NA	no	no	no	NA	no	NA	NA	no	no
case 2(p.Leu192Pro )*	yes	yes	not yet	yes	yes	yes	no	NA	yes	yes	yes	yes	no	yes	yes	yes	no	no	no	yes	yes	no	yes	yes	no	yes	yes	yes	no	yes	cryptorchidism
case 3(p.Leu192Pro )*	yes	yes	not yet	yes	yes	no	no	NA	yes	yes	yes	yes	NA	yes	yes	yes	no	yes	yes	yes	no	yes	no	yes	no	yes	yes	yes	yes	no	no
case 4(p.Gly201Cys )*	yes	yes	24 months	yes	NA	yes	NA	NA	yes	no	yes	yes	NA	yes	no	no	no	yes	no	no	no	no	no	yes	yes	yes	no	no	NA	no	no
case 5(p.Gly201Val )*	yes	yes	not yet	yes	yes	yes	no	NA	no	yes	yes	yes	yes	yes	yes	no	yes	yes	no	no	no	yes	no	no	no	yes	no	yes	no	no	sensitive to sunlight (necessitating sunglasses)
case 6(p.Gly201Val )*	yes	yes	not yet	yes	yes	yes	NA	NA	yes	no	yes	yes	NA	yes	yes	yes	NA	yes	no	yes	NA	yes	yes	no	no	no	no	no	NA	no	no
case 7(p.His203Gln)*	yes	yes	25 months	yes	no	no	no	yes	yes	no	no	no	yes	no	no	no	no	yes	yes	yes	no	no	yes	no	no	no	no	no	no	no	no
case 8(p.Thr357Met)*	yes	yes	18 months	yes	no	yes	no	yes	no	no	no	no	yes	no	no	no	no	no	yes	no	no	no	no	no	no	no	no	no	no	no	no
case 9(p.Thr357Met)*	yes	yes	32 months	yes	yes	yes	yes	yes	yes	yes	yes	yes	no	yes	no	yes	no	yes	no	yes	no	no	no	no	no	no	yes	yes	no	no	no
case 10(p.Thr357Met)*	yes	yes	24 months	yes	no	no	no	no	NA	no	yes	no	no	NA	no	no	no	yes	yes	no	no	NA	no	no	no	no	yes	NA	no	no	NA
case 11(p.Thr357Met)*	yes	yes	30 months	yes	yes	yes	NA	yes	no	no	no	yes	yes	yes	no	no	no	no	no	no	no	yes	no	no	no	no	no	no	no	no	prominent metopic suture, eczema
case 12(p.Met364Thr)*	yes	yes	18 months	yes	yes	no	NA	no	yes	no	no	no	yes	no	yes	yes	yes	no	yes	no	no	no	no	no	no	no	no	no	yes	no	no
case 13(p.Met364Thr)*	yes	yes	18 months	yes	no	yes	yes	no	NA	yes	yes	no	no	no	no	no	no	no	yes	no	no	no	no	no	no	no	no	no	no	yes	no
case 14(p.Ala367Pro)*	yes	yes	23 months	yes	yes	no	yes	no	yes	no	no	yes	no	yes	no	no	yes	yes	yes	no	no	no	yes	yes	yes	yes	no	no	no	no	transitory hyperphagia, omega-shaped epiglottis, high tolerance for pain
case 15(p.Gly573Ser)*	yes	yes	18 months	yes	no	yes	no	NA	no	no	no	yes	yes	no	no	no	no	no	yes	yes	yes	no	no	yes	no	NA	yes	no	no	no	Hydronephrosis
case 16(p.Gly733Arg)*	yes	yes	27 months	yes	NA	no	NA	yes	NA	no	no	yes	NA	NA	no	NA	yes	no	no	no	yes	no	no	no	no	NA	no	no	NA	no	NA
case 17(p.Cys751Tyr)*	yes	yes	26 months	yes	no	no	yes	no	no	yes	yes	no	no	no	no	yes	yes	no	no	no	yes	yes	yes	no	no	no	no	no	no	no	bilateral supernumerary nipple, synophrys
case 18(p.Cys751Tyr)*	yes	yes	26 months	yes	no	no	yes	no	no	yes	yes	no	no	no	no	yes	yes	no	no	no	no	NA	yes	no	no	no	no	no	no	no	constipation, synophrys
case 19(p.Cys751Tyr )*	yes	yes	16months	yes	no	yes	yes	no	NA	no	yes	no	yes	no	yes	yes	yes	no	yes	no	no	no	no	no	yes	no	yes	no	yes	no	significant anxiety, widow's peak, hypertelorism, skin picking, trichotillomania, laterally arched eyebrows
case 20(p.Ser760Arg)*	yes	yes	24-26 months	yes	no	no	yes	yes	yes	yes	no	yes	yes	yes	no	yes	yes	no	no	no	yes	yes	yes	yes	no	yes	no	yes	yes	no	difficulty swallowing, constipation, precocious puberty, anxiety, tricotillomania, high arched palate, narcolepsy/cataplexy
case 21(235kb deletion)*	yes	yes	22 months	yes	no	yes	yes	no	no	yes	no	no	yes	no	no	no	yes	no	no	no	no	yes	no	no	no	no	no	no	no	no	no
case 22( p.Cys717Arg)[IV 4]#	yes	yes	15 month	yes	no	yes	yes	yes	no	yes	yes	no	no	no	yes	no	no	no	no	no	yes	no	no	yes	yes	no	no	no	no	no	lower eyebrow tail
case 23( p.Cys717Arg)[III 1]#	yes	yes	NA	yes	no	yes	yes	no	NA	yes	no	no	no	no	yes	no	no	no	no	yes	NA	no	no	no	yes	no	no	no	no	no	lower eyebrow tail
case 24( p.Cys717Arg)[III 3]#	yes	yes	NA	yes	no	yes	yes	yes	NA	yes	no	no	no	no	yes	no	no	no	no	yes	yes	no	no	no	yes	no	no	no	no	no	lower eyebrow tail
case 25( p.Cys717Arg)[II 4]#	yes	yes	NA	yes	no	yes	yes	yes	NA	yes	no	no	no	NA	yes	no	no	no	no	yes	NA	no	no	no	yes	no	no	no	no	no	lower eyebrow tail
* Cases reported in "Lessel D, Zeitler DM, Reijnders MRF, et al. Germline AGO2 mutations impair RNA interference and human neurological development. Nat Commun, 2020, 11(1): 5797."
# Cases reported in the present study. Numbers in square brackets refer to their respective positions in the pedigree diagram (Fig. 1).
